# Supplementary material for: BACA: bubble chArt to compare annotations
Source: BMC Bioinformatics. 2015 Feb 5;16(1):37. doi: 10.1186/s12859-015-0477-4 (PMC4377007; doi:10.1186/s12859-015-0477-4)
Supplement: Additional file 1: — DOC file including a table of the input arguments for each R function defined in the BACA package. [file 12859_2015_477_MOESM1_ESM.zip]

Archive with 1 entries (1 files):
- 12859_2015_477_MOESM1_ESM.gz
